# Supplementary material for: Electrical Muscle Stimulation with Russian Current in Chronic Cerebral Ischaemia
Source: Life (Basel). 2026 Jan 14;16(1):126. doi: 10.3390/life16010126 (PMC12843009; doi:10.3390/life16010126)
Supplement: Supplementary file 1 [file life-16-00126-s001.zip]

Archive with 1 entries (1 files):
- life-4018688-supplementary.pdf
